# Supplementary material for: A Systematic Review of Educational Interventions for Informal Caregivers of People Living with Dementia in Low and Middle-Income Countries
Source: Behav Sci (Basel). 2024 Feb 24;14(3):177. doi: 10.3390/bs14030177 (PMC10968231; doi:10.3390/bs14030177)
Supplement: Supplementary file 1 [file behavsci-14-00177-s001.zip]

Archive with 1 entries (1 files):
- behavsci-2839664-supplementary.pdf
